# Supplementary material for: Patient-Reported Quality of Life versus Physical Examination in Treating Temporomandibular Disorders with Intra-Articular Platelet-Rich Plasma Injections: An Open-Label Clinical Trial
Source: Int J Environ Res Public Health. 2022 Oct 15;19(20):13299. doi: 10.3390/ijerph192013299 (PMC9602833; doi:10.3390/ijerph192013299)
Supplement: Supplementary file 1 [file ijerph-19-13299-s001.zip]

Archive with 1 entries (1 files):
- ijerph-1926613-supplementary.xlsx
