# Supplementary material for: Patient-Reported Quality of Life versus Physical Examination in Treating Temporomandibular Disorders with Intra-Articular Platelet-Rich Plasma Injections: An Open-Label Clinical Trial
Source: Int J Environ Res Public Health. 2022 Oct 15;19(20):13299. doi: 10.3390/ijerph192013299 (PMC9602833; doi:10.3390/ijerph192013299)
Supplement: Supplementary file 1 [file ijerph-19-13299-s001.zip › ijerph-1926613-supplementary.xlsx]

## Sheet: Table S1. Outcome data
Patient	FT1	VASA-R1	VASA-L1	VASSP-R1	VASSP-L1	VASPP-R1	VASPP-L1	MMOwoP1	MMO1	MMP1	MR1	ML1	AO-R1	AO-L1	AP1	AR1	AL1	AOP1	FT2	VASA-R2	VASA-L2	VASSP-R2	VASSP-L2	MMOwoP2	MMO2	FT3	VASA-R3	VASA-L3	VASSP-R3	VASSP-L3	MMOwoP3	MMO3	FT4	VASA-R4	VASA-L4	VASSP-R4	VASSP-L4	MMOwoP4	MMO4	FT5	VASA-R5	VASA-L5	VASSP-R5	VASSP-L5	MMOwoP5	MMO5	FT6	VASA-R6	VASA-L6
1	13	8	4	8	4	8	4	36	43	5	10	10	2	1	2	2	2		13	8	4	8	4	39	45	7	7	3	6	3	38	45	6	6	3	5	3	40	48	6	6	3	4	3	42	54	6	6	3
2	12	3	3	2	2	2	2	41	42	2	8	6							14	3	3	3	2	32	42	13	2	2	3	1	38	44	12	2	1	2	1	37	40	11	1	1	2	1	35	39	12	2	1
3	13	0	0	9	9	5	6	48	48	9	11	4	0	0	0	0	0	0	15	9	6	6	6	45	52	14	9	7	7	6	37	50	14	9	7	7	6	38	51	13	9	7	7	5	42	52	11	0	0
4	13	1	4	2	5	0	0	46	48	5	7	10	0	0	0	0	0	0	14	2	2	3	2	46	50	11	2	2	1	1	46	51	11	1	1	2	2	46	51	6	1	1	0	0	50	52	6	1	1
5	19	8	6	8	6	3	2	36	41	7	12	10	2	0	0	0	2	0	20	9	6	9	6	20	33	20	8	5	8	5	23	32	18	7	4	7	4	45	52	11	6	3	6	3	38	45	12	3	2
6	11	4	0	2	0	4	0	50	56	2	14	12	2	0	2	0	2	0	11	5	0	5	5	40	51	11	5	0	4	4	40	55	11			3	4	45	56	11	3	0	2	3	43	56	6	1	0
7	15	4	0	3	0	4	0	35	36	4	6	10	1	0	1	0	1	0	14	6	0	3	1	36	40	8	5	0		0	30	38	5	5	0	0	0	37	40	4	4	0	0	0	35	42	6	4	0
8	9	2	3	4	2	7	7	36	46	5	7	7	1	1	0	0	0	0	10	2	2	4	2	36	46	10	2	0	3	2	39	47	9	1	0	2	1	40	48	2	0	0	0	0	42	53	2	1	0
9	15	6	0	5	0	8	5	40	50	6	8	6	2	1	2	0	2	2	12	3	4	3	2	27	50	15	2	3	3	6	34	56	8	2	1	3	0	35	52	8	2	0	2	0	30	48	13	2	0
10	16	1	7	0	3	3	4	35	45	5	8	10	1	2	2	2	1	1	14	4	5	0	0	40	52	13	3	3	0	0	43	51	13	3	3	3	3	38	47	13	3	3	2	1	42	51	12	1	4
11	15	7	7	1	1	5	5	43	52	2	6	9	2	2	0	0	0	0	13	7	7	3	3	32	47	7	6	6	4	4	40	50	7	6	6	4	4	40	52	5	5	5	3	3	40	48	7	5	5
12	11	0	0	5	5	3	2	45	47	5	7	14	0	0	0	0	0	0	7	0	0	3	3	40	48	7	0	0	3	2	40	50	9	1	1	3	3	30	45	9	0	0	3	3	37	50	6	0	0
13	15	9	7	5	9	2	9	33	56	7	10	13	2	0	1	0	0	1	10	4	4	4	3	49	58	11	7	7	6	6	45	56	14	5	5	6	6	47	58	13	5	5	4	7	50	58	11	2	7
14	12	0	0	5	5	7	6	25	30	5	8	9	0	0	0	0	0	0	12	0	0	7	7	28	37	14	0	0	8	8	27	37	8	0	0	5	5	28	37	12	0	0	7	7	26	33	7	0	0
15	12	7	7	7	6	8	7	23	30	6	3	6	0	0	0	0	0	0	12	7	7	7	7	30	40	11	6	6	6	6	28	36	11	6	6	6	6	30	36	11	5	5	5	5	30	41	9	0	0
16	8	0	6	0	2	0	2	35	47	4	10	8	2	2	0	2	0	2	6	1	5	2	2	36	45	6	1	5	2	2	40	48	6	1	5	1	2	32	47	6	1	5	1	2	46	50	8	0	6
17	16	8	4	8	4	2	3	35	38	3	6	5	2	2	0	2	2	0	14	6	4	7	4	35	39	14	5	3	5	3	38	41	10	3	2	3	2	39	46	3	1	0	1	0	42	48	3	0	0
18	19	4	0	5	2	7	3	29	34	3	3	5	0	0	2	2	2	2	17	0	0	3	7	39	40	16	0	0	5	8	37	39	18	1	0	7	9	34	36	18	3	1	5	9	35	37	16	3	2
19	16	8	3	8	2	7	1	25	43	7	13	10	2	0	0	0	0	2	18	8	2	7	3	31	40	17	8	2	7	2	34	42	15	5	1	4	1	36	46	15	5	1	3	2	35	43	15	6	1
20	9	3	4	0	3	2	2	33	36	6	8	7							8	4	2	1	1	35	37	8	3	1	2	2	35	37	7	4	3	2	2	35	37	7	4	3	3	3	30	37	8	2	1
21	16	3	8	0	0	0	7	45	47	7	10	11	2	2	2	2	2		15	0	5	0	1	38	48	12	0	4	0	1	40	51	10	0	4	0	0	45	54	6	0	2	1	0	32	47	4	0	2
22	20	7	8	3	8	7	10	37	40	6	9	5	2	1	0	1	0		20	9	6	5	8	32	37	20	8	5	5	8	27	32	20	8	5	4	7	30	36	18	6	3	3	5	34	40	20	5	2
23	19	1	5	0	0	1	1	52	56	5	8	5	0	2	0	2	0	0	18	1	5	0	0	40	54	13	1	3	0	0	43	55	12	1	2	0	0	45	56	8	1	1	0	0	45	55	11	3	5
[truncated: 15 more columns]

## Sheet: Table S2. Correl matrix
	FT1	VASA-R1	VASA-L1	VASSP-R1	VASSP-L1	VASPP-R1	VASPP-L1	MMOwoP1	MMO1	MMP1	MR1	ML1	AO-R1	AO-L1	AP1	AR1	AL1	AOP1	FT2	VASA-R2	VASA-L2	VASSP-R2	VASSP-L2	MMOwoP2	MMO2	FT3	VASA-R3	VASA-L3	VASSP-R3	VASSP-L3	MMOwoP3	MMO3	FT4	VASA-R4	VASA-L4	VASSP-R4	VASSP-L4	MMOwoP4	MMO4	FT5	VASA-R5	VASA-L5	VASSP-R5	VASSP-L5	MMOwoP5	MMO5	FT6	VASA-R6	VASA-L6
FT1
VASA-R1	0.423641
VASA-L1	0.249964	0.336434
VASSP-R1	0.146294	0.454205	-0.300644
VASSP-L1	0.0624196	0.152826	0.191198	0.508751
VASPP-R1	0.0907674	0.351386	-0.300791	0.545706	0.107585
VASPP-L1	0.131752	0.245624	0.409666	0.156953	0.50209	0.368504
MMOwoP1	0.0254934	-0.356035	-0.0797891	-0.358592	-0.210542	-0.473502	-0.239302
MMO1	0.00545263	-0.0641514	0.116813	-0.297908	-0.163817	-0.371635	-0.0659865	0.740518
MMP1	0.140091	0.038973	0.163407	0.367933	0.52966	0.0884638	0.405721	-0.108887	0.00341071
MR1	-0.037879	0.0754024	0.0174032	0.0742685	0.0573145	-0.161077	-0.117782	0.282594	0.478602	0.324733
ML1	-0.18495	0.0373885	0.0333226	-0.106918	-0.0289307	-0.248953	-0.175418	0.0729167	0.310777	0.00576823	0.365675
AO-R1	0.119084	0.627758	0.383776	-0.0311798	-0.179193	-0.0443373	0.12637	-0.0215775	0.292652	-0.0782964	0.515267	0.221722
AO-L1	0.104843	-0.0693874	0.525918	-0.536767	-0.408412	-0.343922	0.113105	0.2596	0.275649	-0.26344	-0.0801937	-0.240784	0.360568
AP1	0.132982	0.105742	-0.136309	-0.191973	-0.398648	0.103065	-0.0183597	0.0801443	0.140769	-0.154831	0.0890027	0.220981	0.255654	0.0821401
AR1	0.278855	-0.093362	0.332206	-0.306825	-0.248429	-0.29519	-0.0350561	0.0473658	-0.0431977	-0.211168	-0.122254	-0.268665	0.120696	0.680568	0.343693
AL1	0.291747	0.322262	-0.158071	0.138454	-0.366998	0.0311573	-0.21313	0.0701464	-0.080734	-0.218252	0.108942	0.0296665	0.396792	0.10784	0.715863	0.364148
AOP1	0.124502	0.146328	-0.0180254	-0.0409283	-0.233378	0.174585	0	-0.369826	0.0238168	0.0744438	0.0975708	-0.0936814	0.325904	0.101015	0.4375	0.331497	0.176777
FT2	0.868189	0.336395	0.177558	0.240589	0.0758536	0.173962	0.0350554	0.0227149	-0.116936	0.190763	0.107144	-0.325573	0.0391289	-0.0322567	-0.0293219	0.145967	0.210715	-0.0309849
VASA-R2	0.259632	0.626299	0.210728	0.509571	0.386903	0.358838	0.13261	-0.126118	-0.0852387	0.255853	0.295555	-0.146678	0.382001	-0.157308	-0.175096	-0.250747	0.0423463	-0.199396	0.421023
VASA-L2	0.279532	0.311547	0.740351	0.0305238	0.282514	-0.0502898	0.460716	0.0915393	0.17684	0.321806	0.038632	-0.32935	0.282284	0.493807	-0.207631	0.194181	-0.115801	-0.0477019	0.273714	0.470568
VASSP-R2	0.0561954	0.517899	-0.151808	0.862811	0.483647	0.528841	0.120621	-0.400226	-0.35211	0.171106	0.213088	-0.0267336	0.143559	-0.506434	-0.29693	-0.3673	0.104019	-0.225208	0.243702	0.612497	0.0553726
VASSP-L2	0.202321	0.288636	-0.124371	0.591448	0.562138	0.560361	0.375416	-0.34389	-0.438771	0.0991171	-0.0377225	-0.237225	-0.120934	-0.505118	-0.194644	-0.220542	0.0237956	-0.117897	0.294558	0.368608	0.0609074	0.717245
MMOwoP2	-0.151714	-0.312131	-0.0435958	-0.195102	0.17404	-0.374853	-0.00798833	0.400829	0.469663	0.0459643	0.014393	0.217645	-0.265064	-0.0188446	0.200743	0.182889	-0.204183	-0.0576876	-0.266553	-0.246039	-0.172721	-0.388392	-0.27924
MMO2	-0.0964079	-0.253739	0.0235665	-0.267168	-0.0522604	-0.286274	0.0799131	0.585268	0.827859	0.0847949	0.173793	0.262529	-0.0765369	0.194092	0.294672	0.023886	-0.172112	0.0337468	-0.26861	-0.265901	0.102042	-0.462114	-0.448857	0.730626
FT3	0.702283	0.288035	0.0450273	0.357765	0.266561	0.250783	0.207389	-0.162792	-0.189581	0.32146	0.198474	-0.357289	0.0673535	-0.192414	-0.0588052	-0.020359	0.199418	0.200175	0.795259	0.286111	0.165528	0.341991	0.473177	-0.399089	-0.325271
VASA-R3	0.254619	0.649457	0.226875	0.543755	0.498005	0.308581	0.210209	-0.123183	0.0410982	0.346838	0.381671	-0.0388422	0.391463	-0.246626	-0.186176	-0.311843	-0.0466339	-0.156462	0.375058	0.960961	0.442281	0.61924	0.379225	-0.0849934	-0.118057	0.277778
VASA-L3	0.234098	0.360304	0.6413	0.161772	0.501636	-0.0945263	0.512631	0.048527	0.253183	0.432281	0.144692	-0.165002	0.28288	0.236088	-0.217103	0.0275678	-0.212091	0.0295285	0.172201	0.483017	0.895995	0.14692	0.173948	0.03452	0.224998	0.131697	0.555557
VASSP-R3	0.120451	0.485824	-0.241056	0.826684	0.554086	0.582039	0.245146	-0.503928	-0.396244	0.234454	0.171029	-0.0394799	0.0723067	-0.619859	-0.259079	-0.44486	-0.00523365	-0.0653267	0.231061	0.557513	-0.00818775	0.90339	0.791703	-0.350748	-0.451731	0.377767	0.609947	0.193373
VASSP-L3	0.223287	0.315137	-0.128504	0.474512	0.512571	0.592408	0.564594	-0.355643	-0.280811	0.183142	-0.079959	-0.265305	-0.0331466	-0.408419	-0.026968	-0.251028	0.0260884	0.152213	0.164841	0.209301	0.0952458	0.512112	0.866802	-0.242171	-0.243641	0.458264	0.264855	0.258924	0.714952
MMOwoP3	-0.208997	-0.299841	0.0855002	-0.419813	-0.200152	-0.514913	-0.168872	0.508847	0.681883	-0.224159	0.0194498	0.238732	-0.0463738	0.354545	0.226788	0.293646	-0.107513	0.0974953	-0.352653	-0.429811	-0.0696405	-0.575321	-0.596089	0.796297	0.804438	-0.476906	-0.320298	-0.00561664	-0.642223	-0.487997
MMO3	-0.178915	-0.266972	-0.0703524	-0.312651	-0.272184	-0.321563	-0.0686551	0.629922	0.863573	-0.0499665	0.22979	0.290361	0.0466806	0.28148	0.327638	0.0325565	-0.0404275	0.12288	-0.341231	-0.363972	0.016309	-0.482866	-0.540184	0.593149	0.945884	-0.365462	-0.249183	0.0966986	-0.515848	-0.320482	0.820077
FT4	0.658755	0.251507	0.202029	0.263018	0.451714	0.111689	0.239081	-0.069838	-0.0233191	0.293897	0.165552	-0.210964	-0.0356985	-0.270576	-0.0744886	0.026892	0.0121107	0.190739	0.698509	0.275122	0.20037	0.217097	0.49372	-0.0440589	-0.124516	0.832538	0.339304	0.254429	0.305847	0.425833	-0.208506	-0.26106
VASA-R4	0.256305	0.537926	0.217724	0.468314	0.545342	0.340761	0.270622	-0.0954779	-0.0560287	0.383098	0.272403	-0.145239	0.265343	-0.244729	-0.180756	-0.292682	-0.0743309	-0.202686	0.354469	0.945993	0.520646	0.517269	0.430203	-0.115681	-0.173997	0.231793	0.948405	0.602099	0.565437	0.328022	-0.407904	-0.343213	0.325325
VASA-L4	0.0339002	0.229123	0.616089	0.0344366	0.478623	-0.0987922	0.472979	0.131225	0.234144	0.370299	0.234848	-0.091796	0.25901	0.209075	-0.170539	0.0235945	-0.202519	-0.114961	0.00970598	0.50614	0.849335	0.103902	0.24665	0.0910251	0.180605	-0.04327	0.554173	0.924602	0.149442	0.24909	-0.0216891	0.0494085	0.165364	0.635836
VASSP-R4	0.220314	0.39267	-0.0725747	0.711229	0.662492	0.529031	0.359243	-0.390055	-0.246384	0.288474	0.0114104	-0.0908561	-0.101639	-0.523582	-0.0482376	-0.266447	0.0433311	0.0705095	0.23306	0.439992	0.179	0.671212	0.773308	-0.125631	-0.180263	0.406106	0.507932	0.353983	0.840588	0.773985	-0.355111	-0.301454	0.51745	0.533791	0.327932
VASSP-L4	0.214626	0.177909	0.0279104	0.333518	0.637194	0.376534	0.433935	-0.300723	-0.263761	0.06894	-0.170281	-0.133176	-0.229769	-0.412045	-0.0284473	-0.0727466	-0.0992665	0.0213035	0.151638	0.224464	0.0929201	0.366835	0.815207	0.102851	-0.138144	0.288606	0.300832	0.2769	0.565335	0.798882	-0.233596	-0.319045	0.552498	0.400869	0.378681	0.813823
MMOwoP4	0.219411	0.184538	0.244037	-0.137953	-0.13674	-0.477989	-0.184147	0.526496	0.644182	0.0395977	0.378457	0.291579	0.276417	0.127036	0.226467	0.0400695	0.279559	-0.250515	0.217372	0.0634087	0.140146	-0.130001	-0.382574	0.376992	0.493171	-0.00567283	0.167222	0.180041	-0.241299	-0.361016	0.494879	0.492354	0.0917411	0.0139486	0.100438	-0.147549	-0.268935
MMO4	0.0854509	0.0649988	0.153543	-0.0794555	-0.12602	-0.381851	-0.0701837	0.62705	0.88708	0.15307	0.525691	0.371754	0.35561	0.24936	0.168948	-0.0453644	0.135347	-0.0867029	-0.0128757	-0.00681405	0.247276	-0.133682	-0.382721	0.347222	0.727827	-0.0976133	0.121049	0.324961	-0.225685	-0.256201	0.551003	0.777177	-0.0465848	-0.0290098	0.245776	-0.126642	-0.305451	0.806824
FT5	0.437236	0.114345	-0.0265723	0.213044	0.420212	0.322211	0.241367	-0.268139	-0.158682	0.244657	0.159823	-0.105457	-0.14817	-0.424176	0.106667	-0.0387945	-0.0900849	0.416125	0.438388	0.171616	0.00037473	0.177885	0.564466	-0.0283556	-0.10242	0.63889	0.238756	0.141174	0.399167	0.574814	-0.269625	-0.238699	0.791672	0.291039	0.140734	0.591576	0.682547	-0.280415	-0.279961
VASA-R5	0.273906	0.47802	0.132843	0.458199	0.497315	0.370012	0.221184	-0.126316	-0.0378427	0.417976	0.253837	-0.139611	0.176313	-0.312045	-0.0212741	-0.226316	-0.0264602	-2.40724e-17	0.359929	0.855585	0.429964	0.450029	0.423174	-0.0133526	-0.0908461	0.233481	0.882422	0.560124	0.561013	0.382526	-0.329163	-0.259829	0.36523	0.949503	0.613236	0.625002	0.484858	0.041767	-0.00546244	0.409067
VASA-L5	-0.0462607	0.127861	0.509233	0.0720239	0.524873	-0.0492755	0.418134	-0.0503685	0.110015	0.399319	0.101509	-0.129662	0.0840319	0.0950586	-0.174481	0.0203973	-0.320357	0.0420222	-0.0460632	0.43839	0.721732	0.0726974	0.193375	0.170944	0.16947	-0.115466	0.505132	0.853037	0.196165	0.238575	0.0217987	0.00547887	0.141639	0.624932	0.933206	0.424101	0.435231	0.0197189	0.11308	0.197014	0.666832
VASSP-R5	0.0967312	0.157286	-0.145747	0.583884	0.605986	0.459971	0.34296	-0.380001	-0.368417	0.373631	0.0904676	-0.0693024	-0.197201	-0.498728	-0.0811489	-0.258981	-0.0224291	-0.00961894	0.150626	0.319394	0.126262	0.582239	0.737987	-0.236278	-0.281069	0.333536	0.359545	0.28989	0.802688	0.741298	-0.499969	-0.378091	0.35372	0.454217	0.339561	0.879998	0.720865	-0.322369	-0.248003	0.588398	0.552113	0.435445
VASSP-L5	0.111304	0.141264	-0.099268	0.325683	0.551427	0.398371	0.399411	-0.42628	-0.307542	0.126812	-0.104922	-0.0342289	-0.238674	-0.500419	0.00671588	-0.123654	-0.140146	0.151744	0.0297921	0.0697025	-0.0802178	0.33996	0.742516	0.0592126	-0.165451	0.204643	0.179895	0.163822	0.627892	0.804696	-0.273285	-0.311438	0.414678	0.271033	0.247855	0.777166	0.912679	-0.344266	-0.343199	0.693424	0.406439	0.368226	0.802255
MMOwoP5	-0.0364752	-0.0501545	0.210745	-0.0967422	0.154603	-0.46852	-0.18227	0.444873	0.667556	-0.0969957	0.230687	0.21164	0.0957879	0.175347	-0.0926054	0.153858	-0.168699	-0.0958455	-0.0976286	0.0287912	0.141201	-0.107403	-0.281217	0.657872	0.61515	-0.25004	0.165031	0.260711	-0.227667	-0.318363	0.702236	0.54405	0.0491796	0.0319035	0.19973	-0.0727154	-0.0267971	0.631994	0.641628	-0.209829	0.0429239	0.227787	-0.345331	-0.183576
MMO5	-0.0924079	-0.00808612	0.13896	-0.0373387	0.0134635	-0.290717	-0.0328763	0.586596	0.840277	0.0806574	0.360837	0.331537	0.214171	0.248259	0.145474	0.0606667	-0.00966548	-0.143594	-0.202755	0.0302353	0.204402	-0.126715	-0.364778	0.588467	0.808593	-0.31091	0.155505	0.27141	-0.283739	-0.320036	0.678283	0.777767	-0.115783	0.0300554	0.255214	-0.132668	-0.204119	0.653429	0.851714	-0.318698	0.0243741	0.161016	-0.347397	-0.324056	0.822723
FT6	0.578753	0.23541	0.105567	0.102572	0.262175	0.295052	0.184146	-0.202601	-0.0782831	0.237446	0.0966072	-0.331122	0.0309351	-0.179132	0.0440453	0.040958	-0.0874308	0.659041	0.555939	0.278217	0.219169	0.0427263	0.344461	-0.19948	-0.144611	0.673774	0.287896	0.26297	0.229053	0.439404	-0.306759	-0.247282	0.738181	0.368164	0.148562	0.398463	0.432248	-0.259266	-0.249972	0.846811	0.452899	0.21719	0.350011	0.419319	-0.190856	-0.315583
VASA-R6	0.462268	0.566898	0.124934	0.111497	-0.129724	0.380453	-0.076533	-0.130031	0.0297296	-0.062605	0.145607	0.00522379	0.378197	-0.0203171	0.0865716	0.0070843	0.0562307	0.266286	0.492319	0.50064	0.0721326	0.189474	0.0334567	-0.202889	-0.217576	0.165324	0.470828	0.0294127	0.243684	0.0214246	-0.195567	-0.233943	0.177358	0.453543	-0.0465304	0.107964	0.00824588	0.0832164	-0.0528679	0.186	0.477868	0.00928444	0.00228317	0.045787	-0.0253561	-0.0923121	0.436105
VASA-L6	0.201357	0.122312	0.612839	-0.386427	0.0408712	-0.365163	0.153981	0.0717988	0.466487	-0.0325532	0.117812	0.173863	0.295539	0.461718	0.0566446	0.403935	-0.199058	0.301618	-0.0369764	-0.0785236	0.431239	-0.342944	-0.280933	0.286508	0.4059	-0.194478	0.0391442	0.509742	-0.233457	-0.103176	0.432699	0.332118	0.0626975	0.0240797	0.425751	-0.0309217	0.0951016	0.320987	0.397625	0.0592417	0.103482	0.500566	-0.0961887	0.126421	0.528992	0.385612	0.194151	0.241741
VASSP-R6	0.11464	0.325731	0.0307747	0.563617	0.453101	0.596952	0.279117	-0.650947	-0.43253	0.36528	-0.0237888	-0.11165	-0.131452	-0.418028	-0.0212683	-0.143585	-0.146962	0.295662	0.219613	0.449788	0.182301	0.497742	0.490653	-0.181534	-0.271514	0.252242	0.477501	0.28191	0.658936	0.454194	-0.390912	-0.406877	0.347387	0.537254	0.26256	0.760232	0.55371	-0.348598	-0.370723	0.590448	0.642458	0.470438	0.751055	0.628811	-0.269934	-0.328695	0.478854	0.316994	0.0278559
VASSP-L6	0.241089	0.224127	0.13094	0.260024	0.585739	0.309311	0.492692	-0.442745	-0.245016	0.183827	-0.248279	-0.0955004	-0.189538	-0.325148	0.110149	0.0788694	-0.126535	0.306703	0.0758251	0.0863272	0.10844	0.161894	0.559112	0.205542	-0.0272495	0.191951	0.203609	0.327712	0.427929	0.66558	-0.104738	-0.233203	0.494477	0.308207	0.327571	0.721898	0.874149	-0.257226	-0.306171	0.68119	0.445918	0.491233	0.633325	0.892453	-0.0187264	-0.19204	0.519882	0.0954052	0.330114
VASPP-R6	-0.0227957	-0.0680351	0.199393	-0.216614	-0.304171	0.0807652	0.0468609	-0.328887	-0.0618678	0.113419	0.194441	0.177955	0.23454	0.333382	0.19232	0.146648	-0.0410753	0.497871	-0.018613	-0.0979979	0.116413	-0.19629	-0.285795	-0.259039	-0.00296063	0.0371291	-0.139893	0.0292846	-0.143053	-0.167935	0.00819366	0.103239	-0.156363	-0.193322	-0.00909126	-0.13534	-0.259513	-0.214073	-0.0168403	0.108354	-0.122939	0.0442302	0.0240794	-0.137754	-0.323718	-0.209666	0.11285	0.0628727	0.162199
VASPP-L6	0.330335	0.356844	0.157416	0.111008	0.38488	0.281974	0.496167	-0.456235	-0.193398	0.0181066	-0.331006	-0.0636561	-0.0834387	-0.290114	0.0821488	-0.0232698	-0.144966	0.298044	0.100704	-0.0372988	-0.0139385	0.0699195	0.491106	0.151144	-0.044665	0.211455	0.100499	0.21038	0.35161	0.666359	-0.0733335	-0.203909	0.454189	0.141684	0.156986	0.545972	0.758283	-0.156928	-0.278254	0.578251	0.252425	0.263378	0.41655	0.812171	-0.0711717	-0.266117	0.456236	0.174747	0.330954
MMOwoP6	0.164677	-0.0945933	-0.00989279	-0.105032	-0.0908473	-0.223826	0.0767298	0.748745	0.707556	0.112485	0.323739	0.189047	0.112471	0.27215	0.361844	0.196352	0.3011	-0.321483	0.0563955	-0.125343	0.0861704	-0.19665	-0.232428	0.472548	0.661089	-0.0896691	-0.0497702	0.0828692	-0.301147	-0.131066	0.499648	0.659368	-0.0551466	-0.100393	0.0902232	-0.153176	-0.166859	0.668288	0.766515	-0.259889	-0.068455	-0.0647186	-0.211777	-0.234034	0.472358	0.736518	-0.289083	-0.0583076	0.190199
MMO6	0.0622318	0.157162	0.173392	-0.00580881	-0.0717253	-0.110494	0.235234	0.507958	0.705046	0.0490794	0.199908	0.176568	0.292615	0.41211	0.252579	0.15555	0.176688	-0.254544	-0.0834387	-0.0240211	0.230737	-0.0864298	-0.266432	0.450085	0.687031	-0.217908	0.0799922	0.235227	-0.216268	-0.123844	0.572337	0.687637	-0.174162	-0.0450802	0.178509	-0.102591	-0.180906	0.664924	0.795208	-0.412057	-0.0547451	0.0418342	-0.279548	-0.257822	0.568648	0.826263	-0.411568	-0.0202154	0.312196
MMP6	-0.23737	0.00839527	-0.10128	-0.00863653	-0.14983	-0.0686796	-0.127067	0.265717	0.286289	-0.132878	0.43764	0.0202188	0.304819	0.154239	0.00955949	-0.0195567	0.0898346	-0.204474	-0.166291	0.275912	0.00445706	0.111739	0.0245654	0.155189	0.181798	-0.11627	0.288165	0.0195973	0.0098476	-0.0961094	0.118338	0.232503	-0.148916	0.264013	0.362997	-0.17101	-0.096254	0.13116	0.279876	-0.145351	0.0979426	0.0129767	-0.171831	-0.188437	0.191479	0.348143	-0.286468	-0.204939	-0.170183
MR6	-0.177982	-0.188977	-0.195325	-0.27377	-0.121397	-0.488453	-0.247257	0.545651	0.484077	-0.141772	0.499875	0.633476	0.206333	-0.086921	0.189884	-0.138663	0.188669	-0.359102	-0.267752	-0.216236	-0.430503	-0.188814	-0.225526	0.332621	0.305455	-0.201465	-0.11957	-0.3	-0.172398	-0.243499	0.320347	0.369338	-0.113216	-0.229771	-0.124962	-0.275716	-0.161356	0.445603	0.460444	-0.140691	-0.232465	-0.281228	-0.168098	-0.0991151	0.238867	0.353161	-0.385228	-0.220665	-0.0169892
ML6	-0.329446	-0.266347	-0.0392078	-0.0846562	0.223802	-0.42227	-0.0991964	0.407561	0.660176	0.103572	0.440797	0.590968	-0.0210045	-0.0973333	0.0469443	-0.0642038	-0.192957	-0.0738054	-0.434105	-0.199304	-0.167072	-0.153348	-0.194674	0.692182	0.668663	-0.351466	-0.00675992	0.0657332	-0.127128	-0.164434	0.681257	0.63112	-0.0170966	-0.0977818	0.211482	0.0865613	0.12194	0.427714	0.606773	0.0123437	-0.0136992	0.215471	0.0418394	0.149466	0.650192	0.676183	-0.268545	-0.278169	0.361738
AO-R6	0.201874	0.327746	0.301028	-0.125484	0.113596	0.116449	0.290582	-0.263294	0.136386	-0.0509568	0.0757112	0.0477442	0.474791	0.159228	0.172702	0.191799	-0.136383	0.726205	-0.0023067	0.156604	0.189697	-0.101553	0.0132666	0.0858668	0.093535	0.00656619	0.232366	0.337518	0.0630964	0.202341	0.0512248	0.0221832	0.140218	0.233708	0.22452	0.0723478	0.222368	-0.170583	-0.0568912	0.312395	0.273864	0.32056	-0.0483332	0.243334	0.18694	0.0426821	0.515445	0.454113	0.609608
AO-L6	0.194597	-0.0935877	0.366544	-0.455939	-0.363346	-0.208995	-0.174565	-0.0255009	0.141271	-0.0484347	0.154533	-0.175543	0.174567	0.513992	-0.0471317	0.583128	-0.202721	0.524891	0.187564	-0.118532	0.21211	-0.436558	-0.313581	-0.0140869	-0.00421239	0.00962551	-0.137126	0.0964884	-0.359073	-0.30507	0.192564	0.0404944	0.100124	-0.135549	0.102843	-0.328684	-0.189086	-0.0703439	-0.0157942	0.164728	-0.0421138	0.161132	-0.24417	-0.102082	0.0553805	-0.0735712	0.366881	0.411941	0.54443
AP6	-0.0519808	-0.0696566	0.0919035	-0.140014	-0.165228	-0.175586	-0.154289	-0.187694	-0.216675	-0.102343	-0.0234662	-0.0926482	0.136357	0.142385	0.27735	0.556053	0.375625	0.536591	-0.0857935	-0.256553	-0.0189954	-0.128093	0.0592113	-0.073092	-0.28985	-0.0960589	-0.282843	-0.019034	-0.0690134	0.0616861	-0.0275198	-0.224026	0.0173838	-0.204484	0.0506162	0.0645803	0.159317	-0.0819733	-0.18256	0.0550754	-0.0417881	0.186482	0.113852	0.240516	-0.0397307	-0.226459	0.0915484	0.0223778	0.29768
AR6	0.0803525	-0.113662	0.112489	-0.166286	-0.029953	0.0631554	0.0159338	-0.233435	-0.172937	-0.266245	-0.145716	-0.212205	0.0545429	0.227816	0.27735	0.635489	0.134152	0.639343	-0.00436677	-0.163484	0.0248616	-0.155471	0.165758	0.0925044	-0.118326	-0.00580082	-0.191951	0.00968804	-0.0981985	0.162011	0.0732684	-0.149045	0.176963	-0.109796	0.0450133	0.115047	0.372218	-0.322927	-0.322156	0.3209	0.0212696	0.196058	0.0426994	0.321825	0.120323	-0.129611	0.37503	0.131799	0.398484
AL6	0.141245	-0.0249515	-0.350367	-0.07185	-0.22042	0.135477	-0.246891	-0.280642	-0.444687	-0.26164	-0.450778	-0.220606	-0.282333	-0.265789	0.389954	0.236238	0.337781	0.311805	0.0663189	-0.198813	-0.461237	-0.212243	0.0818047	0.0746502	-0.326989	-0.028078	-0.236364	-0.425943	0.00619263	0.126154	-0.106053	-0.34916	0.0724499	-0.101291	-0.357455	0.0983367	0.273983	-0.186542	-0.513834	0.193626	0.0707303	-0.158793	0.085387	0.357675	-0.263031	-0.50282	0.200019	0.234467	-0.0971896
AOP6	-0.0791835	0.385357	0.13828	0.216144	0.0962258	0.14686	0.0965894	-0.326348	0.206751	0.173693	0.397309	0.204351	0.511364	-0.00757576	0.170872	0.160128	-0.0446854	0.855506	-0.163265	0.129697	0.067797	0.185145	-0.0557161	0.107521	0.150217	-0.104881	0.258817	0.264953	0.231974	0.098261	0.155776	0.174878	-0.0336314	0.117898	0.101881	0.153382	-0.00930892	-0.0215045	0.181385	0.203244	0.212551	0.23354	0.0481644	0.18983	0.24592	0.243931	0.358071	0.418575	0.476098
[truncated: 15 more columns]

## Sheet: Table S3. P values
	FT1	VASA-R1	VASA-L1	VASSP-R1	VASSP-L1	VASPP-R1	VASPP-L1	MMOwoP1	MMO1	MMP1	MR1	ML1	AO-R1	AO-L1	AP1	AR1	AL1	AOP1	FT2	VASA-R2	VASA-L2	VASSP-R2	VASSP-L2	MMOwoP2	MMO2	FT3	VASA-R3	VASA-L3	VASSP-R3	VASSP-L3	MMOwoP3	MMO3	FT4	VASA-R4	VASA-L4	VASSP-R4	VASSP-L4	MMOwoP4	MMO4	FT5	VASA-R5	VASA-L5	VASSP-R5	VASSP-L5	MMOwoP5	MMO5	FT6	VASA-R6	VASA-L6
FT1
VASA-R1	0.0
VASA-L1	0.0	0.7
VASSP-R1	0.0	0.9	0.8
VASSP-L1	0.0	0.4	0.7	0.6
VASPP-R1	0.0	1.0	0.6	0.8	0.4
VASPP-L1	0.0	0.8	0.9	0.9	0.6	0.7
MMOwoP1	0.0	0.0	0.0	0.0	0.0	0.0	0.0
MMO1	0.0	0.0	0.0	0.0	0.0	0.0	0.0	0.0
MMP1	0.0	0.2	0.1	0.1	0.0	0.2	0.1	0.0	0.0
MR1	0.0	0.0	0.0	0.0	0.0	0.0	0.0	0.0	0.0	0.0
ML1	0.0	0.0	0.0	0.0	0.0	0.0	0.0	0.0	0.0	0.0	1.0
AO-R1	0.0	0.0	0.0	0.0	0.0	0.0	0.0	0.0	0.0	0.0	0.0	0.0
AO-L1	0.0	0.0	0.0	0.0	0.0	0.0	0.0	0.0	0.0	0.0	0.0	0.0	0.1
AP1	0.0	0.0	0.0	0.0	0.0	0.0	0.0	0.0	0.0	0.0	0.0	0.0	0.1	0.7
AR1	0.0	0.0	0.0	0.0	0.0	0.0	0.0	0.0	0.0	0.0	0.0	0.0	0.1	0.9	0.9
AL1	0.0	0.0	0.0	0.0	0.0	0.0	0.0	0.0	0.0	0.0	0.0	0.0	0.1	1.0	0.7	0.9
AOP1	0.0	0.0	0.0	0.0	0.0	0.0	0.0	0.0	0.0	0.0	0.0	0.0	0.0	0.5	0.7	0.6	0.5
FT2	0.5	0.0	0.0	0.0	0.0	0.0	0.0	0.0	0.0	0.0	0.0	0.0	0.0	0.0	0.0	0.0	0.0	0.0
VASA-R2	0.0	0.9	0.6	0.7	0.3	0.9	0.6	0.0	0.0	0.3	0.0	0.0	0.0	0.0	0.0	0.0	0.0	0.0	0.0
VASA-L2	0.0	0.4	0.7	0.6	1.0	0.4	0.6	0.0	0.0	0.0	0.0	0.0	0.0	0.0	0.0	0.0	0.0	0.0	0.0	0.3
VASSP-R2	0.0	1.0	0.7	0.9	0.4	0.9	0.8	0.0	0.0	0.1	0.0	0.0	0.0	0.0	0.0	0.0	0.0	0.0	0.0	0.8	0.4
VASSP-L2	0.0	0.4	0.7	0.6	1.0	0.4	0.6	0.0	0.0	0.0	0.0	0.0	0.0	0.0	0.0	0.0	0.0	0.0	0.0	0.3	1.0	0.4
MMOwoP2	0.0	0.0	0.0	0.0	0.0	0.0	0.0	0.5	0.0	0.0	0.0	0.0	0.0	0.0	0.0	0.0	0.0	0.0	0.0	0.0	0.0	0.0	0.0
MMO2	0.0	0.0	0.0	0.0	0.0	0.0	0.0	0.0	0.7	0.0	0.0	0.0	0.0	0.0	0.0	0.0	0.0	0.0	0.0	0.0	0.0	0.0	0.0	0.0
FT3	0.1	0.0	0.0	0.0	0.0	0.0	0.0	0.0	0.0	0.0	0.0	0.0	0.0	0.0	0.0	0.0	0.0	0.0	0.3	0.0	0.0	0.0	0.0	0.0	0.0
VASA-R3	0.0	0.8	0.8	1.0	0.6	0.8	0.9	0.0	0.0	0.1	0.0	0.0	0.0	0.0	0.0	0.0	0.0	0.0	0.0	0.7	0.6	0.9	0.6	0.0	0.0	0.0
VASA-L3	0.0	0.2	0.3	0.2	0.5	0.1	0.2	0.0	0.0	0.0	0.0	0.0	0.0	0.0	0.0	0.0	0.0	0.0	0.0	0.1	0.5	0.1	0.5	0.0	0.0	0.0	0.2
VASSP-R3	0.0	0.9	0.8	0.9	0.5	0.9	0.8	0.0	0.0	0.1	0.0	0.0	0.0	0.0	0.0	0.0	0.0	0.0	0.0	0.8	0.4	1.0	0.4	0.0	0.0	0.0	0.9	0.1
VASSP-L3	0.0	0.5	0.8	0.6	0.9	0.4	0.7	0.0	0.0	0.0	0.0	0.0	0.0	0.0	0.0	0.0	0.0	0.0	0.0	0.4	1.0	0.5	1.0	0.0	0.0	0.0	0.6	0.5	0.5
MMOwoP3	0.0	0.0	0.0	0.0	0.0	0.0	0.0	0.7	0.0	0.0	0.0	0.0	0.0	0.0	0.0	0.0	0.0	0.0	0.0	0.0	0.0	0.0	0.0	0.7	0.0	0.0	0.0	0.0	0.0	0.0
MMO3	0.0	0.0	0.0	0.0	0.0	0.0	0.0	0.0	0.5	0.0	0.0	0.0	0.0	0.0	0.0	0.0	0.0	0.0	0.0	0.0	0.0	0.0	0.0	0.0	0.8	0.0	0.0	0.0	0.0	0.0	0.0
FT4	0.0	0.0	0.0	0.0	0.0	0.0	0.0	0.0	0.0	0.0	0.0	0.0	0.0	0.0	0.0	0.0	0.0	0.0	0.1	0.0	0.0	0.0	0.0	0.0	0.0	0.4	0.0	0.0	0.0	0.0	0.0	0.0
VASA-R4	0.0	0.5	0.8	0.6	0.9	0.4	0.7	0.0	0.0	0.0	0.0	0.0	0.0	0.0	0.0	0.0	0.0	0.0	0.0	0.4	0.9	0.5	0.9	0.0	0.0	0.0	0.6	0.4	0.5	1.0	0.0	0.0	0.0
VASA-L4	0.0	0.1	0.2	0.1	0.4	0.1	0.2	0.0	0.0	0.0	0.0	0.0	0.0	0.0	0.0	0.0	0.0	0.0	0.0	0.1	0.3	0.1	0.3	0.0	0.0	0.0	0.1	0.8	0.1	0.3	0.0	0.0	0.0	0.3
VASSP-R4	0.0	0.4	0.7	0.5	1.0	0.4	0.6	0.0	0.0	0.0	0.0	0.0	0.0	0.0	0.0	0.0	0.0	0.0	0.0	0.3	1.0	0.4	1.0	0.0	0.0	0.0	0.5	0.4	0.4	1.0	0.0	0.0	0.0	0.9	0.3
VASSP-L4	0.0	0.2	0.4	0.3	0.7	0.2	0.4	0.0	0.0	0.0	0.0	0.0	0.0	0.0	0.0	0.0	0.0	0.0	0.0	0.2	0.6	0.2	0.6	0.0	0.0	0.0	0.3	0.8	0.2	0.6	0.0	0.0	0.0	0.6	0.6	0.6
MMOwoP4	0.0	0.0	0.0	0.0	0.0	0.0	0.0	0.8	0.0	0.0	0.0	0.0	0.0	0.0	0.0	0.0	0.0	0.0	0.0	0.0	0.0	0.0	0.0	0.3	0.0	0.0	0.0	0.0	0.0	0.0	0.5	0.0	0.0	0.0	0.0	0.0	0.0
MMO4	0.0	0.0	0.0	0.0	0.0	0.0	0.0	0.0	0.2	0.0	0.0	0.0	0.0	0.0	0.0	0.0	0.0	0.0	0.0	0.0	0.0	0.0	0.0	0.0	0.4	0.0	0.0	0.0	0.0	0.0	0.0	0.6	0.0	0.0	0.0	0.0	0.0	0.0
FT5	0.0	0.0	0.0	0.0	0.0	0.0	0.0	0.0	0.0	0.0	0.3	0.3	0.0	0.0	0.0	0.0	0.0	0.0	0.0	0.0	0.0	0.0	0.0	0.0	0.0	0.0	0.0	0.0	0.0	0.0	0.0	0.0	0.2	0.0	0.0	0.0	0.0	0.0	0.0
VASA-R5	0.0	0.2	0.4	0.3	0.7	0.2	0.4	0.0	0.0	0.0	0.0	0.0	0.0	0.0	0.0	0.0	0.0	0.0	0.0	0.2	0.6	0.2	0.6	0.0	0.0	0.0	0.3	0.8	0.2	0.6	0.0	0.0	0.0	0.6	0.6	0.6	1.0	0.0	0.0	0.0
VASA-L5	0.0	0.0	0.0	0.0	0.1	0.0	0.0	0.0	0.0	0.0	0.0	0.0	0.1	0.0	0.0	0.0	0.0	0.0	0.0	0.0	0.1	0.0	0.1	0.0	0.0	0.0	0.0	0.2	0.0	0.1	0.0	0.0	0.0	0.1	0.4	0.0	0.2	0.0	0.0	0.0	0.2
VASSP-R5	0.0	0.1	0.2	0.2	0.4	0.1	0.2	0.0	0.0	0.0	0.0	0.0	0.0	0.0	0.0	0.0	0.0	0.0	0.0	0.1	0.3	0.1	0.3	0.0	0.0	0.0	0.2	0.8	0.1	0.3	0.0	0.0	0.0	0.3	0.9	0.3	0.7	0.0	0.0	0.0	0.7	0.3
VASSP-L5	0.0	0.1	0.2	0.2	0.4	0.1	0.2	0.0	0.0	0.0	0.0	0.0	0.0	0.0	0.0	0.0	0.0	0.0	0.0	0.1	0.3	0.1	0.3	0.0	0.0	0.0	0.2	0.8	0.1	0.3	0.0	0.0	0.0	0.3	1.0	0.3	0.6	0.0	0.0	0.0	0.6	0.4	0.9
MMOwoP5	0.0	0.0	0.0	0.0	0.0	0.0	0.0	0.7	0.0	0.0	0.0	0.0	0.0	0.0	0.0	0.0	0.0	0.0	0.0	0.0	0.0	0.0	0.0	0.2	0.0	0.0	0.0	0.0	0.0	0.0	0.4	0.0	0.0	0.0	0.0	0.0	0.0	0.8	0.0	0.0	0.0	0.0	0.0	0.0
MMO5	0.0	0.0	0.0	0.0	0.0	0.0	0.0	0.0	0.2	0.0	0.0	0.0	0.0	0.0	0.0	0.0	0.0	0.0	0.0	0.0	0.0	0.0	0.0	0.0	0.3	0.0	0.0	0.0	0.0	0.0	0.0	0.5	0.0	0.0	0.0	0.0	0.0	0.0	0.9	0.0	0.0	0.0	0.0	0.0	0.0
FT6	0.0	0.0	0.0	0.0	0.0	0.0	0.0	0.0	0.0	0.0	0.4	0.5	0.0	0.0	0.0	0.0	0.0	0.0	0.0	0.0	0.0	0.0	0.0	0.0	0.0	0.0	0.0	0.0	0.0	0.0	0.0	0.0	0.1	0.0	0.0	0.0	0.0	0.0	0.0	0.9	0.0	0.0	0.0	0.0	0.0	0.0
VASA-R6	0.0	0.0	0.0	0.0	0.1	0.0	0.0	0.0	0.0	0.0	0.0	0.0	0.1	0.0	0.0	0.0	0.0	0.0	0.0	0.0	0.0	0.0	0.0	0.0	0.0	0.0	0.0	0.2	0.0	0.0	0.0	0.0	0.0	0.0	0.3	0.0	0.1	0.0	0.0	0.0	0.1	0.9	0.2	0.3	0.0	0.0	0.0
VASA-L6	0.0	0.0	0.0	0.0	0.0	0.0	0.0	0.0	0.0	0.0	0.0	0.0	0.2	0.0	0.0	0.0	0.0	0.0	0.0	0.0	0.0	0.0	0.0	0.0	0.0	0.0	0.0	0.1	0.0	0.0	0.0	0.0	0.0	0.0	0.2	0.0	0.1	0.0	0.0	0.0	0.1	0.6	0.1	0.2	0.0	0.0	0.0	0.7
VASSP-R6	0.0	0.0	0.0	0.0	0.1	0.0	0.0	0.0	0.0	0.0	0.0	0.0	0.0	0.0	0.0	0.0	0.0	0.0	0.0	0.0	0.0	0.0	0.0	0.0	0.0	0.0	0.0	0.2	0.0	0.0	0.0	0.0	0.0	0.0	0.2	0.0	0.1	0.0	0.0	0.0	0.1	0.9	0.2	0.3	0.0	0.0	0.0	1.0	0.7
VASSP-L6	0.0	0.0	0.1	0.1	0.2	0.0	0.1	0.0	0.0	0.0	0.0	0.0	0.1	0.0	0.0	0.0	0.0	0.0	0.0	0.0	0.1	0.0	0.1	0.0	0.0	0.0	0.1	0.4	0.0	0.1	0.0	0.0	0.0	0.1	0.5	0.1	0.3	0.0	0.0	0.0	0.3	0.9	0.5	0.6	0.0	0.0	0.0	0.7	0.5
VASPP-R6	0.0	0.0	0.0	0.0	0.0	0.0	0.0	0.0	0.0	0.0	0.0	0.0	0.6	0.2	0.1	0.1	0.2	0.1	0.0	0.0	0.0	0.0	0.0	0.0	0.0	0.0	0.0	0.0	0.0	0.0	0.0	0.0	0.0	0.0	0.1	0.0	0.0	0.0	0.0	0.0	0.0	0.3	0.0	0.1	0.0	0.0	0.0	0.3	0.6
VASPP-L6	0.0	0.0	0.0	0.0	0.0	0.0	0.0	0.0	0.0	0.0	0.0	0.0	0.6	0.2	0.2	0.2	0.2	0.1	0.0	0.0	0.0	0.0	0.0	0.0	0.0	0.0	0.0	0.1	0.0	0.0	0.0	0.0	0.0	0.0	0.1	0.0	0.1	0.0	0.0	0.0	0.1	0.4	0.1	0.2	0.0	0.0	0.0	0.5	0.7
MMOwoP6	0.0	0.0	0.0	0.0	0.0	0.0	0.0	0.2	0.1	0.0	0.0	0.0	0.0	0.0	0.0	0.0	0.0	0.0	0.0	0.0	0.0	0.0	0.0	0.0	0.0	0.0	0.0	0.0	0.0	0.0	0.1	0.0	0.0	0.0	0.0	0.0	0.0	0.2	0.0	0.0	0.0	0.0	0.0	0.0	0.3	0.0	0.0	0.0	0.0
MMO6	0.0	0.0	0.0	0.0	0.0	0.0	0.0	0.0	0.5	0.0	0.0	0.0	0.0	0.0	0.0	0.0	0.0	0.0	0.0	0.0	0.0	0.0	0.0	0.0	0.7	0.0	0.0	0.0	0.0	0.0	0.0	0.9	0.0	0.0	0.0	0.0	0.0	0.0	0.6	0.0	0.0	0.0	0.0	0.0	0.0	0.5	0.0	0.0	0.0
MMP6	0.0	0.0	0.0	0.0	0.0	0.0	0.0	0.0	0.0	0.1	0.0	0.0	0.0	0.0	0.0	0.0	0.0	0.0	0.0	0.0	0.0	0.0	0.0	0.0	0.0	0.0	0.0	0.0	0.0	0.0	0.0	0.0	0.0	0.0	0.0	0.0	0.0	0.0	0.0	0.0	0.0	0.0	0.0	0.0	0.0	0.0	0.0	0.0	0.0
MR6	0.0	0.0	0.0	0.0	0.0	0.0	0.0	0.0	0.0	0.0	0.9	0.9	0.0	0.0	0.0	0.0	0.0	0.0	0.0	0.0	0.0	0.0	0.0	0.0	0.0	0.0	0.0	0.0	0.0	0.0	0.0	0.0	0.0	0.0	0.0	0.0	0.0	0.0	0.0	0.4	0.0	0.0	0.0	0.0	0.0	0.0	0.5	0.0	0.0
ML6	0.0	0.0	0.0	0.0	0.0	0.0	0.0	0.0	0.0	0.0	0.5	0.5	0.0	0.0	0.0	0.0	0.0	0.0	0.0	0.0	0.0	0.0	0.0	0.0	0.0	0.0	0.0	0.0	0.0	0.0	0.0	0.0	0.0	0.0	0.0	0.0	0.0	0.0	0.0	0.6	0.0	0.0	0.0	0.0	0.0	0.0	0.7	0.0	0.0
AO-R6	0.0	0.0	0.0	0.0	0.0	0.0	0.0	0.0	0.0	0.0	0.0	0.0	0.0	0.5	0.8	0.6	0.5	0.9	0.0	0.0	0.0	0.0	0.0	0.0	0.0	0.0	0.0	0.0	0.0	0.0	0.0	0.0	0.0	0.0	0.0	0.0	0.0	0.0	0.0	0.0	0.0	0.0	0.0	0.0	0.0	0.0	0.0	0.0	0.0
AO-L6	0.0	0.0	0.0	0.0	0.0	0.0	0.0	0.0	0.0	0.0	0.0	0.0	0.0	0.5	0.7	0.6	0.5	1.0	0.0	0.0	0.0	0.0	0.0	0.0	0.0	0.0	0.0	0.0	0.0	0.0	0.0	0.0	0.0	0.0	0.0	0.0	0.0	0.0	0.0	0.0	0.0	0.0	0.0	0.0	0.0	0.0	0.0	0.0	0.0
AP6	0.0	0.0	0.0	0.0	0.0	0.0	0.0	0.0	0.0	0.0	0.0	0.0	0.0	0.1	0.2	0.2	0.1	0.4	0.0	0.0	0.0	0.0	0.0	0.0	0.0	0.0	0.0	0.0	0.0	0.0	0.0	0.0	0.0	0.0	0.0	0.0	0.0	0.0	0.0	0.0	0.0	0.0	0.0	0.0	0.0	0.0	0.0	0.0	0.0
AR6	0.0	0.0	0.0	0.0	0.0	0.0	0.0	0.0	0.0	0.0	0.0	0.0	0.0	0.1	0.2	0.1	0.1	0.3	0.0	0.0	0.0	0.0	0.0	0.0	0.0	0.0	0.0	0.0	0.0	0.0	0.0	0.0	0.0	0.0	0.0	0.0	0.0	0.0	0.0	0.0	0.0	0.0	0.0	0.0	0.0	0.0	0.0	0.0	0.0
AL6	0.0	0.0	0.0	0.0	0.0	0.0	0.0	0.0	0.0	0.0	0.0	0.0	0.0	0.0	0.0	0.0	0.0	0.1	0.0	0.0	0.0	0.0	0.0	0.0	0.0	0.0	0.0	0.0	0.0	0.0	0.0	0.0	0.0	0.0	0.0	0.0	0.0	0.0	0.0	0.0	0.0	0.0	0.0	0.0	0.0	0.0	0.0	0.0	0.0
AOP6	0.0	0.0	0.0	0.0	0.0	0.0	0.0	0.0	0.0	0.0	0.0	0.0	0.0	0.3	0.4	0.3	0.3	0.7	0.0	0.0	0.0	0.0	0.0	0.0	0.0	0.0	0.0	0.0	0.0	0.0	0.0	0.0	0.0	0.0	0.0	0.0	0.0	0.0	0.0	0.0	0.0	0.0	0.0	0.0	0.0	0.0	0.0	0.0	0.0
[truncated: 15 more columns]
